# Supplementary material for: High-resolution characterization of short-term temporal variability in the taxonomic and resistome composition of wastewater influent
Source: Microb Genom. 2023 May 5;9(5):mgen000983. doi: 10.1099/mgen.0.000983 (PMC10272859; doi:10.1099/mgen.0.000983)
Supplement: Supplementary material 2 [file mgen-9-983-s002.xlsx]

## Sheet: ENA samples
project	sample	tax_id	scientific_name	sample_alias	sample_title	sample_description
PRJEB52722	ERS11964099	256318	metagenome		hiResComposite1	Wastewater influent sample
PRJEB52722	ERS11964100	256318	metagenome		hiResT1	Wastewater influent sample
PRJEB52722	ERS11964101	256318	metagenome		hiResT5	Wastewater influent sample
PRJEB52722	ERS11964102	256318	metagenome		hiResT9	Wastewater influent sample
PRJEB52722	ERS11964103	256318	metagenome		hiResT13	Wastewater influent sample
PRJEB52722	ERS11964104	256318	metagenome		hiResT17	Wastewater influent sample
PRJEB52722	ERS11964105	256318	metagenome		hiResT21	Wastewater influent sample
PRJEB54594	ERS12376755	256318	metagenome		hiResT1	Wastewater influent grab sample
PRJEB54594	ERS12376756	256318	metagenome		hiResT2	Wastewater influent grab sample
PRJEB54594	ERS12376757	256318	metagenome		hiResT3	Wastewater influent grab sample
PRJEB54594	ERS12376758	256318	metagenome		hiResT4	Wastewater influent grab sample
PRJEB54594	ERS12376759	256318	metagenome		hiResT5	Wastewater influent grab sample
PRJEB54594	ERS12376760	256318	metagenome		hiResT6	Wastewater influent grab sample
PRJEB54594	ERS12376761	256318	metagenome		hiResT7	Wastewater influent grab sample
PRJEB54594	ERS12376762	256318	metagenome		hiResT8	Wastewater influent grab sample
PRJEB54594	ERS12376763	256318	metagenome		hiResT9	Wastewater influent grab sample
PRJEB54594	ERS12376764	256318	metagenome		hiResT10	Wastewater influent grab sample
PRJEB54594	ERS12376765	256318	metagenome		hiResT11	Wastewater influent grab sample
PRJEB54594	ERS12376766	256318	metagenome		hiResT12	Wastewater influent grab sample
PRJEB54594	ERS12376767	256318	metagenome		hiResT13	Wastewater influent grab sample
PRJEB54594	ERS12376768	256318	metagenome		hiResT14	Wastewater influent grab sample
PRJEB54594	ERS12376769	256318	metagenome		hiResT15	Wastewater influent grab sample
PRJEB54594	ERS12376770	256318	metagenome		hiResT16	Wastewater influent grab sample
PRJEB54594	ERS12376771	256318	metagenome		hiResT17	Wastewater influent grab sample
PRJEB54594	ERS12376772	256318	metagenome		hiResT18	Wastewater influent grab sample
PRJEB54594	ERS12376773	256318	metagenome		hiResT19	Wastewater influent grab sample
PRJEB54594	ERS12376774	256318	metagenome		hiResT20	Wastewater influent grab sample
PRJEB54594	ERS12376775	256318	metagenome		hiResT21	Wastewater influent grab sample
PRJEB54594	ERS12376776	256318	metagenome		hiResT22	Wastewater influent grab sample
PRJEB54594	ERS12376777	256318	metagenome		hiResT23	Wastewater influent grab sample
PRJEB54594	ERS12376778	256318	metagenome		hiResT24	Wastewater influent grab sample
PRJEB54594	ERS12376779	256318	metagenome		hiResT25	Wastewater influent grab sample
PRJEB54594	ERS12376780	256318	metagenome		hiResT26	Wastewater influent grab sample
PRJEB54594	ERS12376781	256318	metagenome		hiResT27	Wastewater influent grab sample
PRJEB54594	ERS12376782	256318	metagenome		hiResT28	Wastewater influent grab sample
PRJEB54594	ERS12376783	256318	metagenome		hiResT29	Wastewater influent grab sample
PRJEB54594	ERS12376784	256318	metagenome		hiResT30	Wastewater influent grab sample
PRJEB54594	ERS12376785	256318	metagenome		hiResT31	Wastewater influent grab sample
PRJEB54594	ERS12376786	256318	metagenome		hiResT32	Wastewater influent grab sample
PRJEB54594	ERS12376787	256318	metagenome		hiResT33	Wastewater influent grab sample
PRJEB54594	ERS12376788	256318	metagenome		hiResT34	Wastewater influent grab sample
PRJEB54594	ERS12376789	256318	metagenome		hiResT35	Wastewater influent grab sample
PRJEB54594	ERS12376790	256318	metagenome		hiResT36	Wastewater influent grab sample
PRJEB54594	ERS12376791	256318	metagenome		hiResT37	Wastewater influent grab sample
PRJEB54594	ERS12376792	256318	metagenome		hiResT38	Wastewater influent grab sample
PRJEB54594	ERS12376793	256318	metagenome		hiResT39	Wastewater influent grab sample
PRJEB54594	ERS12376794	256318	metagenome		hiResT40	Wastewater influent grab sample
PRJEB54594	ERS12376795	256318	metagenome		hiResT41	Wastewater influent grab sample
PRJEB54594	ERS12376796	256318	metagenome		hiResT42	Wastewater influent grab sample
PRJEB54594	ERS12376797	256318	metagenome		hiResT43	Wastewater influent grab sample
PRJEB54594	ERS12376798	256318	metagenome		hiResT44	Wastewater influent grab sample
PRJEB54594	ERS12376799	256318	metagenome		hiResT45	Wastewater influent grab sample
PRJEB54594	ERS12376800	256318	metagenome		hiResT46	Wastewater influent grab sample
PRJEB54594	ERS12376801	256318	metagenome		hiResT47	Wastewater influent grab sample
PRJEB54594	ERS12376802	256318	metagenome		hiResT48	Wastewater influent grab sample
PRJEB54594	ERS12376803	256318	metagenome		hiResT49	Wastewater influent grab sample
PRJEB54594	ERS12376804	256318	metagenome		hiResT50	Wastewater influent grab sample
PRJEB54594	ERS12376805	256318	metagenome		hiResT51	Wastewater influent grab sample
PRJEB54594	ERS12376806	256318	metagenome		hiResT52	Wastewater influent grab sample
PRJEB54594	ERS12376807	256318	metagenome		hiResT53	Wastewater influent grab sample
PRJEB54594	ERS12376808	256318	metagenome		hiResT54	Wastewater influent grab sample
PRJEB54594	ERS12376809	256318	metagenome		hiResT55	Wastewater influent grab sample
PRJEB54594	ERS12376810	256318	metagenome		hiResT56	Wastewater influent grab sample
PRJEB54594	ERS12376811	256318	metagenome		hiResT57	Wastewater influent grab sample
PRJEB54594	ERS12376812	256318	metagenome		hiResT58	Wastewater influent grab sample
PRJEB54594	ERS12376813	256318	metagenome		hiResT59	Wastewater influent grab sample
PRJEB54594	ERS12376814	256318	metagenome		hiResT60	Wastewater influent grab sample
PRJEB54594	ERS12376815	256318	metagenome		hiResT61	Wastewater influent grab sample
PRJEB54594	ERS12376816	256318	metagenome		hiResT62	Wastewater influent grab sample
PRJEB54594	ERS12376817	256318	metagenome		hiResT63	Wastewater influent grab sample
PRJEB54594	ERS12376818	256318	metagenome		hiResT64	Wastewater influent grab sample
PRJEB54594	ERS12376819	256318	metagenome		hiResT65	Wastewater influent grab sample
PRJEB54594	ERS12376820	256318	metagenome		hiResT66	Wastewater influent grab sample
PRJEB54594	ERS12376821	256318	metagenome		hiResT67	Wastewater influent grab sample
PRJEB54594	ERS12376822	256318	metagenome		hiResT68	Wastewater influent grab sample
PRJEB54594	ERS12376823	256318	metagenome		hiResT69	Wastewater influent grab sample
PRJEB54594	ERS12376824	256318	metagenome		hiResT70	Wastewater influent grab sample
PRJEB54594	ERS12376825	256318	metagenome		hiResT71	Wastewater influent grab sample
PRJEB54594	ERS12376826	256318	metagenome		hiResT72	Wastewater influent grab sample
PRJEB54594	ERS12376827	256318	metagenome		hiResComposite1	Wastewater influent 24H composite sample
PRJEB54594	ERS12376828	256318	metagenome		hiResComposite2	Wastewater influent 24H composite sample
PRJEB54594	ERS12376829	256318	metagenome		hiResComposite3	Wastewater influent 24H composite sample

## Sheet: ENA raw reads
project	sample	study	sample_description	instrument_model	library_name	library_source	library_selection	library_strategy	library_layout	forward_file_name	forward_file_md5	reverse_file_name	reverse_file_md5
PRJEB52722	ERS11964098	PRJEB52722	shotgun sequencing	Illumina NovaSeq 6000		METAGENOMIC	unspecified	WGS	PAIRED	K538_FDSW210284170-1r_HTNNGDSXY_L1_1.fq.gz	c74f64ee3913d3082eb834fdc8352a27	K538_FDSW210284170-1r_HTNNGDSXY_L1_2.fq.gz	ac786213bcd6b934382cdf545c06d3fb
PRJEB52722	ERS11964099	PRJEB52722	shotgun sequencing	Illumina NovaSeq 6000		METAGENOMIC	unspecified	WGS	PAIRED	hiResComposite1_R1.fastq.gz	d7a2c52e99471e7ed1085928467297c6	hiResComposite1_R2.fastq.gz	cc82193b157d3e0cdd1731d180ecef66
PRJEB52722	ERS11964100	PRJEB52722	shotgun sequencing	Illumina NovaSeq 6000		METAGENOMIC	unspecified	WGS	PAIRED	hiResT1_R1.fastq.gz	e39f9a098463952373deec40400510ff	hiResT1_R2.fastq.gz	27eca4c60958efb88d4b60317362695a
PRJEB52722	ERS11964103	PRJEB52722	shotgun sequencing	Illumina NovaSeq 6000		METAGENOMIC	unspecified	WGS	PAIRED	hiResT13_R1.fastq.gz	a0b9118190d5cb579f5b04e4bbfdcf7a	hiResT13_R2.fastq.gz	577b62f8d2139dea2e9109df4e37f23c
PRJEB52722	ERS11964104	PRJEB52722	shotgun sequencing	Illumina NovaSeq 6000		METAGENOMIC	unspecified	WGS	PAIRED	hiResT17_R1.fastq.gz	37fc29bb908d47d2dde1bbc5dfd56c1c	hiResT17_R2.fastq.gz	2409e2c107824fc2056a0cb07856b80a
PRJEB52722	ERS11964105	PRJEB52722	shotgun sequencing	Illumina NovaSeq 6000		METAGENOMIC	unspecified	WGS	PAIRED	hiResT21_R1.fastq.gz	73c512a79d6a24b81406ea9141751ad8	hiResT21_R2.fastq.gz	87e0db76972263c68f8383aa3fcc3d35
PRJEB52722	ERS11964101	PRJEB52722	shotgun sequencing	Illumina NovaSeq 6000		METAGENOMIC	unspecified	WGS	PAIRED	hiResT5_R1.fastq.gz	0ebe08ed6acee6698adb6fca696456ed	hiResT5_R2.fastq.gz	39cd23b439e6ac1f8569dafa33654a20
PRJEB52722	ERS11964102	PRJEB52722	shotgun sequencing	Illumina NovaSeq 6000		METAGENOMIC	unspecified	WGS	PAIRED	hiResT9_R1.fastq.gz	756ac6b6f8224c73274c6fd6e60cfe3b	hiResT9_R2.fastq.gz	e29203ef08860a1f26025bbd627b3716
PRJEB54594	ERS12376755	Illumina MiSeq	16S_sequencing	METAGENOMIC	unspecified	AMPLICON	unspecified	16S	PAIRED	A-01-HIRES-T1-16S-1_S1_L001_R1.fastq.gz	5ea47018aa657b61f9da8b63acd778d6	A-01-HIRES-T1-16S-1_S1_L001_R2.fastq.gz	c1092c0b11ea4971c2bf65628b909fa6
PRJEB54594	ERS12376756	Illumina MiSeq	16S_sequencing	METAGENOMIC	unspecified	AMPLICON	unspecified	16S	PAIRED	B-01-HIRES-T2-16S-1_S13_L001_R1.fastq.gz	7e265c5f852c6a0496a07db0257c21bd	B-01-HIRES-T2-16S-1_S13_L001_R2.fastq.gz	dd367de03e81cf8c96d3eaf6971218b1
PRJEB54594	ERS12376757	Illumina MiSeq	16S_sequencing	METAGENOMIC	unspecified	AMPLICON	unspecified	16S	PAIRED	C-01-HIRES-T3-16S-1_S25_L001_R1.fastq.gz	032e57b01c06340fa5b51e79a1ead9d8	C-01-HIRES-T3-16S-1_S25_L001_R2.fastq.gz	c09111596b1e8351f4f108d1f7b35f3f
PRJEB54594	ERS12376758	Illumina MiSeq	16S_sequencing	METAGENOMIC	unspecified	AMPLICON	unspecified	16S	PAIRED	D-01-HIRES-T4-16S-1_S37_L001_R1.fastq.gz	2e63ec2cdd964b2bc8aed79e6849ab42	D-01-HIRES-T4-16S-1_S37_L001_R2.fastq.gz	efb4373e68c8a1b6d73d99b65b511918
PRJEB54594	ERS12376759	Illumina MiSeq	16S_sequencing	METAGENOMIC	unspecified	AMPLICON	unspecified	16S	PAIRED	E-01-HIRES-T5-16S-1_S49_L001_R1.fastq.gz	6067a7c8b4f95111236fa919f8e8efc0	E-01-HIRES-T5-16S-1_S49_L001_R2.fastq.gz	271024767b0040c1cb797285385f33ab
PRJEB54594	ERS12376760	Illumina MiSeq	16S_sequencing	METAGENOMIC	unspecified	AMPLICON	unspecified	16S	PAIRED	F-01-HIRES-T6-16S-1_S61_L001_R1.fastq.gz	f21a1f237503ea29902e51c6f4faefe5	F-01-HIRES-T6-16S-1_S61_L001_R2.fastq.gz	c6dfebd7346b6a5a849986b9baae5647
PRJEB54594	ERS12376761	Illumina MiSeq	16S_sequencing	METAGENOMIC	unspecified	AMPLICON	unspecified	16S	PAIRED	G-01-HIRES-T7-16S-1_S73_L001_R1.fastq.gz	58b4ede6d1bc3523028745f2b06a2a65	G-01-HIRES-T7-16S-1_S73_L001_R2.fastq.gz	3ea273933cffb0deaffcef3ba747c090
PRJEB54594	ERS12376762	Illumina MiSeq	16S_sequencing	METAGENOMIC	unspecified	AMPLICON	unspecified	16S	PAIRED	H-01-HIRES-T8-16S-1_S85_L001_R1.fastq.gz	a37342b05c348cae27a757a08d6d6ad4	H-01-HIRES-T8-16S-1_S85_L001_R2.fastq.gz	9ec086d7c755423aaec539c04660a89d
PRJEB54594	ERS12376763	Illumina MiSeq	16S_sequencing	METAGENOMIC	unspecified	AMPLICON	unspecified	16S	PAIRED	A-02-HIRES-T9-16S-1_S2_L001_R1.fastq.gz	234170ef9e06b2e19b57f2d8874916e0	A-02-HIRES-T9-16S-1_S2_L001_R2.fastq.gz	668fa8ef04a5fa0e21e0b39ce2561087
PRJEB54594	ERS12376764	Illumina MiSeq	16S_sequencing	METAGENOMIC	unspecified	AMPLICON	unspecified	16S	PAIRED	B-02-HIRES-T10-16S-1_S14_L001_R1.fastq.gz	776f2f0b77b6db1ff45b6c583b6cf267	B-02-HIRES-T10-16S-1_S14_L001_R2.fastq.gz	c8cf608657bb2d605d5696a8af50a16c
PRJEB54594	ERS12376765	Illumina MiSeq	16S_sequencing	METAGENOMIC	unspecified	AMPLICON	unspecified	16S	PAIRED	C-02-HIRES-T11-16S-1_S26_L001_R1.fastq.gz	c385d3fc152fcddc1c92fba51ad3001a	C-02-HIRES-T11-16S-1_S26_L001_R2.fastq.gz	1af61b3635cf2c6a0e75441e0daf9531
PRJEB54594	ERS12376766	Illumina MiSeq	16S_sequencing	METAGENOMIC	unspecified	AMPLICON	unspecified	16S	PAIRED	D-02-HIRES-T12-16S-1_S38_L001_R1.fastq.gz	5a31c8c13ef8deb02c0a20c9807d61b6	D-02-HIRES-T12-16S-1_S38_L001_R2.fastq.gz	40986353cc08802046997fef24518c4a
PRJEB54594	ERS12376767	Illumina MiSeq	16S_sequencing	METAGENOMIC	unspecified	AMPLICON	unspecified	16S	PAIRED	E-02-HIRES-T13-16S-1_S50_L001_R1.fastq.gz	3326bdc522f86939cc158fdb76bb4b99	E-02-HIRES-T13-16S-1_S50_L001_R2.fastq.gz	e2e90331e589533782b4c0309b337530
PRJEB54594	ERS12376768	Illumina MiSeq	16S_sequencing	METAGENOMIC	unspecified	AMPLICON	unspecified	16S	PAIRED	F-02-HIRES-T14-16S-1_S62_L001_R1.fastq.gz	88a96105409d66bfc524376447227d88	F-02-HIRES-T14-16S-1_S62_L001_R2.fastq.gz	039cdafb20385349f6a2c542fcf30ec2
PRJEB54594	ERS12376769	Illumina MiSeq	16S_sequencing	METAGENOMIC	unspecified	AMPLICON	unspecified	16S	PAIRED	G-02-HIRES-T15-16S-1_S74_L001_R1.fastq.gz	0651ed35eb28d770e0c77cfdb2e7a4ed	G-02-HIRES-T15-16S-1_S74_L001_R2.fastq.gz	8d6badd58e1866c4baed3c00500c5e8e
PRJEB54594	ERS12376770	Illumina MiSeq	16S_sequencing	METAGENOMIC	unspecified	AMPLICON	unspecified	16S	PAIRED	H-02-HIRES-T16-16S-1_S86_L001_R1.fastq.gz	d3a13ba73a5fb434f11c30f1f04b1372	H-02-HIRES-T16-16S-1_S86_L001_R2.fastq.gz	5f46bdb83e16750354fa8951c008d14e
PRJEB54594	ERS12376771	Illumina MiSeq	16S_sequencing	METAGENOMIC	unspecified	AMPLICON	unspecified	16S	PAIRED	A-03-HIRES-T17-16S-1_S3_L001_R1.fastq.gz	ee0174c799cc95fff37a7e62038ada7b	A-03-HIRES-T17-16S-1_S3_L001_R2.fastq.gz	8ae633e87db50af7404d5ee90313729b
PRJEB54594	ERS12376772	Illumina MiSeq	16S_sequencing	METAGENOMIC	unspecified	AMPLICON	unspecified	16S	PAIRED	B-03-HIRES-T18-16S-1_S15_L001_R1.fastq.gz	dd73769818755d85e5b29c0218be28ab	B-03-HIRES-T18-16S-1_S15_L001_R2.fastq.gz	7d43f4ee37afd23826bcbcc2ac365ea1
PRJEB54594	ERS12376773	Illumina MiSeq	16S_sequencing	METAGENOMIC	unspecified	AMPLICON	unspecified	16S	PAIRED	C-03-HIRES-T19-16S-1_S27_L001_R1.fastq.gz	58ce7d0066afb240ea8ccb0fecde98d7	C-03-HIRES-T19-16S-1_S27_L001_R2.fastq.gz	af8d0f7619993b38a6aa401579c90023
PRJEB54594	ERS12376774	Illumina MiSeq	16S_sequencing	METAGENOMIC	unspecified	AMPLICON	unspecified	16S	PAIRED	D-03-HIRES-T20-16S-1_S39_L001_R1.fastq.gz	31e08a09357ec9ec425fbb7cca8b5bcd	D-03-HIRES-T20-16S-1_S39_L001_R2.fastq.gz	f61bf8aa2d439a814cc4bbb369d02b2e
PRJEB54594	ERS12376775	Illumina MiSeq	16S_sequencing	METAGENOMIC	unspecified	AMPLICON	unspecified	16S	PAIRED	E-03-HIRES-T21-16S-1_S51_L001_R1.fastq.gz	c225b0897b6010eb85e2f9e37b6a0718	E-03-HIRES-T21-16S-1_S51_L001_R2.fastq.gz	ee2420628a6fd7e02e1675d7ee9be3da
PRJEB54594	ERS12376776	Illumina MiSeq	16S_sequencing	METAGENOMIC	unspecified	AMPLICON	unspecified	16S	PAIRED	F-03-HIRES-T22-16S-1_S63_L001_R1.fastq.gz	7451719f4def22e6223a14ae531866ac	F-03-HIRES-T22-16S-1_S63_L001_R2.fastq.gz	fe4311abe3bf17268212d3c65dbac1c4
PRJEB54594	ERS12376777	Illumina MiSeq	16S_sequencing	METAGENOMIC	unspecified	AMPLICON	unspecified	16S	PAIRED	G-03-HIRES-T23-16S-1_S75_L001_R1.fastq.gz	748f22bb3c5ce02c8d645fa52428a608	G-03-HIRES-T23-16S-1_S75_L001_R2.fastq.gz	9f51fe456bc2968dfa265f1407345559
PRJEB54594	ERS12376778	Illumina MiSeq	16S_sequencing	METAGENOMIC	unspecified	AMPLICON	unspecified	16S	PAIRED	H-03-HIRES-T24-16S-1_S87_L001_R1.fastq.gz	76f6b0a300cb15582aaebb9ba1a7a23c	H-03-HIRES-T24-16S-1_S87_L001_R2.fastq.gz	8b13d0dad3e0bd4de4b88b7dd891be9c
PRJEB54594	ERS12376779	Illumina MiSeq	16S_sequencing	METAGENOMIC	unspecified	AMPLICON	unspecified	16S	PAIRED	A-04-HIRES-T25-16S-1_S4_L001_R1.fastq.gz	be4c9aa785c5ed7032d6aa43cc38a44d	A-04-HIRES-T25-16S-1_S4_L001_R2.fastq.gz	df99b63023330ac9f36e4efe3a5ce1e8
PRJEB54594	ERS12376780	Illumina MiSeq	16S_sequencing	METAGENOMIC	unspecified	AMPLICON	unspecified	16S	PAIRED	B-04-HIRES-T26-16S-1_S16_L001_R1.fastq.gz	1a0b22e6782de79fd9b042866da45c6e	B-04-HIRES-T26-16S-1_S16_L001_R2.fastq.gz	e81338e0613b0b7e7d5a70853bf50cb0
PRJEB54594	ERS12376781	Illumina MiSeq	16S_sequencing	METAGENOMIC	unspecified	AMPLICON	unspecified	16S	PAIRED	C-04-HIRES-T27-16S-1_S28_L001_R1.fastq.gz	542383a11acacf8d85cd4eadfced23b0	C-04-HIRES-T27-16S-1_S28_L001_R2.fastq.gz	63fa49206b3d442d6d6ecc497fec0d4e
PRJEB54594	ERS12376782	Illumina MiSeq	16S_sequencing	METAGENOMIC	unspecified	AMPLICON	unspecified	16S	PAIRED	D-04-HIRES-T28-16S-1_S40_L001_R1.fastq.gz	20e463ab5369ce8e7dbbaec58217bb9c	D-04-HIRES-T28-16S-1_S40_L001_R2.fastq.gz	6b90ff948a549466783d11b6b569f11f
PRJEB54594	ERS12376783	Illumina MiSeq	16S_sequencing	METAGENOMIC	unspecified	AMPLICON	unspecified	16S	PAIRED	E-04-HIRES-T29-16S-1_S52_L001_R1.fastq.gz	eaff24664a7d8801f1662fd9f4aab9f6	E-04-HIRES-T29-16S-1_S52_L001_R2.fastq.gz	ed2b1154d482dc5d43524507b4f4bc1e
PRJEB54594	ERS12376784	Illumina MiSeq	16S_sequencing	METAGENOMIC	unspecified	AMPLICON	unspecified	16S	PAIRED	F-04-HIRES-T30-16S-1_S64_L001_R1.fastq.gz	bb880b43959865eb587e3e112d955cd8	F-04-HIRES-T30-16S-1_S64_L001_R2.fastq.gz	64026a8a08a0209d7b6a529c7f693295
PRJEB54594	ERS12376785	Illumina MiSeq	16S_sequencing	METAGENOMIC	unspecified	AMPLICON	unspecified	16S	PAIRED	G-04-HIRES-T31-16S-1_S76_L001_R1.fastq.gz	29e937c80b3679440b1c15b609e00e26	G-04-HIRES-T31-16S-1_S76_L001_R2.fastq.gz	f7e7286966c5259fb1aaf44da73de79e
PRJEB54594	ERS12376786	Illumina MiSeq	16S_sequencing	METAGENOMIC	unspecified	AMPLICON	unspecified	16S	PAIRED	H-04-HIRES-T32-16S-1_S88_L001_R1.fastq.gz	35eb08e85b506b6412404654d3092974	H-04-HIRES-T32-16S-1_S88_L001_R2.fastq.gz	8e93ead4b0ee3a7cb8e5312f49679c97
PRJEB54594	ERS12376787	Illumina MiSeq	16S_sequencing	METAGENOMIC	unspecified	AMPLICON	unspecified	16S	PAIRED	A-05-HIRES-T33-16S-1_S5_L001_R1.fastq.gz	0fa44f43592eacb62cc250e380ea44e5	A-05-HIRES-T33-16S-1_S5_L001_R2.fastq.gz	0b3ac17cc7ca87418fefda86c80082c4
PRJEB54594	ERS12376788	Illumina MiSeq	16S_sequencing	METAGENOMIC	unspecified	AMPLICON	unspecified	16S	PAIRED	B-05-HIRES-T34-16S-1_S17_L001_R1.fastq.gz	758d8a8f7858211224753c524025ed44	B-05-HIRES-T34-16S-1_S17_L001_R2.fastq.gz	441eaa6111ea0fb08e294da33c98ad46
PRJEB54594	ERS12376789	Illumina MiSeq	16S_sequencing	METAGENOMIC	unspecified	AMPLICON	unspecified	16S	PAIRED	C-05-HIRES-T35-16S-1_S29_L001_R1.fastq.gz	77c7927c74088e621f5dff4d95a46405	C-05-HIRES-T35-16S-1_S29_L001_R2.fastq.gz	7d72e3a5b859b8216ce5e2a676cdae97
PRJEB54594	ERS12376790	Illumina MiSeq	16S_sequencing	METAGENOMIC	unspecified	AMPLICON	unspecified	16S	PAIRED	D-05-HIRES-T36-16S-1_S41_L001_R1.fastq.gz	4469137783438249013117a075b52305	D-05-HIRES-T36-16S-1_S41_L001_R2.fastq.gz	b963041d6de4b3f0431ca7406078b6dc
PRJEB54594	ERS12376791	Illumina MiSeq	16S_sequencing	METAGENOMIC	unspecified	AMPLICON	unspecified	16S	PAIRED	E-05-HIRES-T37-16S-1_S53_L001_R1.fastq.gz	503549f50d542ba2d8e216ab3781dccb	E-05-HIRES-T37-16S-1_S53_L001_R2.fastq.gz	e0ca2dc8579e807804f56f5defc27619
PRJEB54594	ERS12376792	Illumina MiSeq	16S_sequencing	METAGENOMIC	unspecified	AMPLICON	unspecified	16S	PAIRED	F-05-HIRES-T38-16S-1_S65_L001_R1.fastq.gz	f64e9a11c8881716b070e0b2591b6fab	F-05-HIRES-T38-16S-1_S65_L001_R2.fastq.gz	614dc0d5d86b762ec13287979f678b83
PRJEB54594	ERS12376793	Illumina MiSeq	16S_sequencing	METAGENOMIC	unspecified	AMPLICON	unspecified	16S	PAIRED	G-05-HIRES-T39-16S-1_S77_L001_R1.fastq.gz	00480bebfc97f50d56f1b2b8b91855ab	G-05-HIRES-T39-16S-1_S77_L001_R2.fastq.gz	3b2ba00d2bb5050d7900ad20784672f5
PRJEB54594	ERS12376794	Illumina MiSeq	16S_sequencing	METAGENOMIC	unspecified	AMPLICON	unspecified	16S	PAIRED	H-05-HIRES-T40-16S-1_S89_L001_R1.fastq.gz	9d5d862c30b063a4519cc5375d172c61	H-05-HIRES-T40-16S-1_S89_L001_R2.fastq.gz	59d3c7c78058954bc33f77b6af32368e
PRJEB54594	ERS12376795	Illumina MiSeq	16S_sequencing	METAGENOMIC	unspecified	AMPLICON	unspecified	16S	PAIRED	A-06-HIRES-T41-16S-1_S6_L001_R1.fastq.gz	6a7209bfdb18fd8861e8253b862f119a	A-06-HIRES-T41-16S-1_S6_L001_R2.fastq.gz	9cef48f35f53c0ade6d728dcf0d99bda
PRJEB54594	ERS12376796	Illumina MiSeq	16S_sequencing	METAGENOMIC	unspecified	AMPLICON	unspecified	16S	PAIRED	B-06-HIRES-T42-16S-1_S18_L001_R1.fastq.gz	305822005bddeff92a4f329675e87a01	B-06-HIRES-T42-16S-1_S18_L001_R2.fastq.gz	15859c8a984f54f635d4f577a413000c
PRJEB54594	ERS12376797	Illumina MiSeq	16S_sequencing	METAGENOMIC	unspecified	AMPLICON	unspecified	16S	PAIRED	C-06-HIRES-T43-16S-1_S30_L001_R1.fastq.gz	22bb1f6f644b3338aef053be9b8bb980	C-06-HIRES-T43-16S-1_S30_L001_R2.fastq.gz	3d3577580b29843d99fc78adbd5ac08c
PRJEB54594	ERS12376798	Illumina MiSeq	16S_sequencing	METAGENOMIC	unspecified	AMPLICON	unspecified	16S	PAIRED	D-06-HIRES-T44-16S-1_S42_L001_R1.fastq.gz	c4c3e12e05ef08dcd0c7fca26575b7a5	D-06-HIRES-T44-16S-1_S42_L001_R2.fastq.gz	9f19dcbd43001c80ce2115974f1d422d
PRJEB54594	ERS12376799	Illumina MiSeq	16S_sequencing	METAGENOMIC	unspecified	AMPLICON	unspecified	16S	PAIRED	E-06-HIRES-T45-16S-1_S54_L001_R1.fastq.gz	595fe742bcf9b6b6a9095b1913a6ff50	E-06-HIRES-T45-16S-1_S54_L001_R2.fastq.gz	7ac46e55a696fe1ff9273085b3124622
PRJEB54594	ERS12376800	Illumina MiSeq	16S_sequencing	METAGENOMIC	unspecified	AMPLICON	unspecified	16S	PAIRED	F-06-HIRES-T46-16S-1_S66_L001_R1.fastq.gz	b13be5a0eaa4f562038875aa3e1acc2b	F-06-HIRES-T46-16S-1_S66_L001_R2.fastq.gz	2758181a255768ff2b53977ccc767d82
PRJEB54594	ERS12376801	Illumina MiSeq	16S_sequencing	METAGENOMIC	unspecified	AMPLICON	unspecified	16S	PAIRED	G-06-HIRES-T47-16S-1_S78_L001_R1.fastq.gz	25d70f16586349b71b55013844c1f032	G-06-HIRES-T47-16S-1_S78_L001_R2.fastq.gz	3986ed8f85fa6b706b3a7a58b444304d
PRJEB54594	ERS12376802	Illumina MiSeq	16S_sequencing	METAGENOMIC	unspecified	AMPLICON	unspecified	16S	PAIRED	H-06-HIRES-T48-16S-1_S90_L001_R1.fastq.gz	37d0813c98f13111d06146da15907034	H-06-HIRES-T48-16S-1_S90_L001_R2.fastq.gz	64d77457435b22e24d3537462b6bd7c9
PRJEB54594	ERS12376803	Illumina MiSeq	16S_sequencing	METAGENOMIC	unspecified	AMPLICON	unspecified	16S	PAIRED	A-07-HIRES-T49-16S-1_S7_L001_R1.fastq.gz	f2a71888d198847a86b0705708e7bb33	A-07-HIRES-T49-16S-1_S7_L001_R2.fastq.gz	0271edfbee5ce53d9baa7395b5001e8f
PRJEB54594	ERS12376804	Illumina MiSeq	16S_sequencing	METAGENOMIC	unspecified	AMPLICON	unspecified	16S	PAIRED	B-07-HIRES-T50-16S-1_S19_L001_R1.fastq.gz	08ab13cb575e25ab8f6039ee5c46626e	B-07-HIRES-T50-16S-1_S19_L001_R2.fastq.gz	c7e60a01660eb320bbef59d60ab059bf
PRJEB54594	ERS12376805	Illumina MiSeq	16S_sequencing	METAGENOMIC	unspecified	AMPLICON	unspecified	16S	PAIRED	C-07-HIRES-T51-16S-1_S31_L001_R1.fastq.gz	4ff225fcae517115d6d6f080bf5b178e	C-07-HIRES-T51-16S-1_S31_L001_R2.fastq.gz	ce3249b15d32a761eb8764705f9776cc
PRJEB54594	ERS12376806	Illumina MiSeq	16S_sequencing	METAGENOMIC	unspecified	AMPLICON	unspecified	16S	PAIRED	D-07-HIRES-T52-16S-1_S43_L001_R1.fastq.gz	7dad86964e31592c0a5a97d663f23236	D-07-HIRES-T52-16S-1_S43_L001_R2.fastq.gz	de29dd6b610634ec7d7f4b4fe4061be7
PRJEB54594	ERS12376807	Illumina MiSeq	16S_sequencing	METAGENOMIC	unspecified	AMPLICON	unspecified	16S	PAIRED	E-07-HIRES-T53-16S-1_S55_L001_R1.fastq.gz	02724fbcd5ee4108cc372807908aef67	E-07-HIRES-T53-16S-1_S55_L001_R2.fastq.gz	7fab3d79ec85b0a67b57ae6420fbe2ab
PRJEB54594	ERS12376808	Illumina MiSeq	16S_sequencing	METAGENOMIC	unspecified	AMPLICON	unspecified	16S	PAIRED	F-07-HIRES-T54-16S-1_S67_L001_R1.fastq.gz	55573be4d63c0b4eae228a71416e5c37	F-07-HIRES-T54-16S-1_S67_L001_R2.fastq.gz	df8d9ae2d47376608721db3b1a89841e
PRJEB54594	ERS12376809	Illumina MiSeq	16S_sequencing	METAGENOMIC	unspecified	AMPLICON	unspecified	16S	PAIRED	G-07-HIRES-T55-16S-1_S79_L001_R1.fastq.gz	e10da3268199451af469174cec636ff5	G-07-HIRES-T55-16S-1_S79_L001_R2.fastq.gz	ba4dd42f10293fe272737a9618e4c5c0
PRJEB54594	ERS12376810	Illumina MiSeq	16S_sequencing	METAGENOMIC	unspecified	AMPLICON	unspecified	16S	PAIRED	H-07-HIRES-T56-16S-1_S91_L001_R1.fastq.gz	aaf4141f52ae5407e6f76d2d4d638a02	H-07-HIRES-T56-16S-1_S91_L001_R2.fastq.gz	e252f4ba5f6e5c89c6dfb50a66045f24
PRJEB54594	ERS12376811	Illumina MiSeq	16S_sequencing	METAGENOMIC	unspecified	AMPLICON	unspecified	16S	PAIRED	A-08-HIRES-T57-16S-1_S8_L001_R1.fastq.gz	37c65b9c038e4e70052c2f7402819fa3	A-08-HIRES-T57-16S-1_S8_L001_R2.fastq.gz	05a81c55bcd5a4ca5c9b5bec35cf61c8
PRJEB54594	ERS12376812	Illumina MiSeq	16S_sequencing	METAGENOMIC	unspecified	AMPLICON	unspecified	16S	PAIRED	B-08-HIRES-T58-16S-1_S20_L001_R1.fastq.gz	adf307d8aec653dfa047cccada0ec4dd	B-08-HIRES-T58-16S-1_S20_L001_R2.fastq.gz	cd5a1b22e2eb2c7941ec3ba39bd4c625
PRJEB54594	ERS12376813	Illumina MiSeq	16S_sequencing	METAGENOMIC	unspecified	AMPLICON	unspecified	16S	PAIRED	C-08-HIRES-T59-16S-1_S32_L001_R1.fastq.gz	e9b7839f1c2f606b0366b499f29cdaae	C-08-HIRES-T59-16S-1_S32_L001_R2.fastq.gz	205e2ead8dddcf29d8bbae50b321093f
PRJEB54594	ERS12376814	Illumina MiSeq	16S_sequencing	METAGENOMIC	unspecified	AMPLICON	unspecified	16S	PAIRED	D-08-HIRES-T60-16S-1_S44_L001_R1.fastq.gz	7edf0494beca2a13965609b66e69e474	D-08-HIRES-T60-16S-1_S44_L001_R2.fastq.gz	e28a124e2809eec9b53c801597ce7af9
PRJEB54594	ERS12376815	Illumina MiSeq	16S_sequencing	METAGENOMIC	unspecified	AMPLICON	unspecified	16S	PAIRED	E-08-HIRES-T61-16S-1_S56_L001_R1.fastq.gz	0e8a82e49bd7874c8331392063e4bc02	E-08-HIRES-T61-16S-1_S56_L001_R2.fastq.gz	c34e462b515e5c844492913150eb4f68
PRJEB54594	ERS12376816	Illumina MiSeq	16S_sequencing	METAGENOMIC	unspecified	AMPLICON	unspecified	16S	PAIRED	F-08-HIRES-T62-16S-1_S68_L001_R1.fastq.gz	f56660a4ea343d78c1574ec94e7fbd68	F-08-HIRES-T62-16S-1_S68_L001_R2.fastq.gz	338569cfe7242e96382cc1cb02931fa6
PRJEB54594	ERS12376817	Illumina MiSeq	16S_sequencing	METAGENOMIC	unspecified	AMPLICON	unspecified	16S	PAIRED	G-08-HIRES-T63-16S-1_S80_L001_R1.fastq.gz	e10dbb009bec629b100e934b2c73f153	G-08-HIRES-T63-16S-1_S80_L001_R2.fastq.gz	6ad96604a6235b4f29145ff8439a6bef
PRJEB54594	ERS12376818	Illumina MiSeq	16S_sequencing	METAGENOMIC	unspecified	AMPLICON	unspecified	16S	PAIRED	H-08-HIRES-T64-16S-1_S92_L001_R1.fastq.gz	9d2612fe675416654989acce2c2f551b	H-08-HIRES-T64-16S-1_S92_L001_R2.fastq.gz	a79ef24e2fe36af6a2efbf6c66797cbe
PRJEB54594	ERS12376819	Illumina MiSeq	16S_sequencing	METAGENOMIC	unspecified	AMPLICON	unspecified	16S	PAIRED	A-09-HIRES-T65-16S-1_S9_L001_R1.fastq.gz	f300e49cd36c75d1df4824981badfe2c	A-09-HIRES-T65-16S-1_S9_L001_R2.fastq.gz	0659af9f8eb32851988410b015722ac6
PRJEB54594	ERS12376820	Illumina MiSeq	16S_sequencing	METAGENOMIC	unspecified	AMPLICON	unspecified	16S	PAIRED	B-09-HIRES-T66-16S-1_S21_L001_R1.fastq.gz	a0ee1f0ca787aef48f1b8cbff41439ed	B-09-HIRES-T66-16S-1_S21_L001_R2.fastq.gz	90c6119740a4ff335bcc6394134587d0
PRJEB54594	ERS12376821	Illumina MiSeq	16S_sequencing	METAGENOMIC	unspecified	AMPLICON	unspecified	16S	PAIRED	C-09-HIRES-T67-16S-1_S33_L001_R1.fastq.gz	e4656fd721e8c72188cb5f44a5409ea3	C-09-HIRES-T67-16S-1_S33_L001_R2.fastq.gz	5b911f32814c01a319d30173f92d040f
PRJEB54594	ERS12376822	Illumina MiSeq	16S_sequencing	METAGENOMIC	unspecified	AMPLICON	unspecified	16S	PAIRED	D-09-HIRES-T68-16S-1_S45_L001_R1.fastq.gz	5cae75b368601b63a5fc67846b8369e9	D-09-HIRES-T68-16S-1_S45_L001_R2.fastq.gz	82fe7888c4213e94bc20ce12c62d7553
PRJEB54594	ERS12376823	Illumina MiSeq	16S_sequencing	METAGENOMIC	unspecified	AMPLICON	unspecified	16S	PAIRED	E-09-HIRES-T69-16S-1_S57_L001_R1.fastq.gz	b8c88aeb4e13c8fb3222608e00bc4953	E-09-HIRES-T69-16S-1_S57_L001_R2.fastq.gz	b0d22dd4753019da6e65d1e829d67cdf
PRJEB54594	ERS12376824	Illumina MiSeq	16S_sequencing	METAGENOMIC	unspecified	AMPLICON	unspecified	16S	PAIRED	F-09-HIRES-T70-16S-1_S69_L001_R1.fastq.gz	4f6c12f74f65c0f69b1e041e81be2734	F-09-HIRES-T70-16S-1_S69_L001_R2.fastq.gz	217b60742efcb20133e8959edf2a54ec
PRJEB54594	ERS12376825	Illumina MiSeq	16S_sequencing	METAGENOMIC	unspecified	AMPLICON	unspecified	16S	PAIRED	G-09-HIRES-T71-16S-1_S81_L001_R1.fastq.gz	1ce2edef5cb568f883e4fae15fafead3	G-09-HIRES-T71-16S-1_S81_L001_R2.fastq.gz	60c736edb346dfaf6676f05d9eb514c0
PRJEB54594	ERS12376826	Illumina MiSeq	16S_sequencing	METAGENOMIC	unspecified	AMPLICON	unspecified	16S	PAIRED	H-09-HIRES-T72-16S-1_S93_L001_R1.fastq.gz	f8d9666b44fd65614de14f0286c15d0c	H-09-HIRES-T72-16S-1_S93_L001_R2.fastq.gz	755d16b7c48c5f31d20bae8755d4deda
PRJEB54594	ERS12376827	Illumina MiSeq	16S_sequencing	METAGENOMIC	unspecified	AMPLICON	unspecified	16S	PAIRED	A-10-HIRES-COMPOSITE-1-16S-1_S10_L001_R1.fastq.gz	8d84a2c1bb1dd5669f7b7d171cd3fd08	A-10-HIRES-COMPOSITE-1-16S-1_S10_L001_R2.fastq.gz	85e25c8f79ee86cbe84aae834aef7151
PRJEB54594	ERS12376828	Illumina MiSeq	16S_sequencing	METAGENOMIC	unspecified	AMPLICON	unspecified	16S	PAIRED	B-10-HIRES-COMPOSITE-2-16S-1_S22_L001_R1.fastq.gz	3a9bd11f632bea81ffffa6480895ad1e	B-10-HIRES-COMPOSITE-2-16S-1_S22_L001_R2.fastq.gz	817cde4cf0bdbcc6ab9e8793326a8035
PRJEB54594	ERS12376829	Illumina MiSeq	16S_sequencing	METAGENOMIC	unspecified	AMPLICON	unspecified	16S	PAIRED	C-10-HIRES-COMPOSITE-3-16S-1_S34_L001_R1.fastq.gz	9345e7491873e8c36a98b03fa99aee54	C-10-HIRES-COMPOSITE-3-16S-1_S34_L001_R2.fastq.gz	473098aa057fdbf5ac82ca47af7feef6
